# Supplementary material for: Antimicrobial, Probiotic, and Immunomodulatory Potential of Cannabis sativa Extract and Delivery Systems
Source: Antibiotics (Basel). 2024 Apr 17;13(4):369. doi: 10.3390/antibiotics13040369 (PMC11047504; doi:10.3390/antibiotics13040369)
Supplement: Supplementary file 1 [file antibiotics-13-00369-s001.zip]

Archive with 1 entries (1 files):
- antibiotics-2920864-supplementary.pdf
